# Supplementary material for: Comparative Effectiveness and Safety of Standard-Dose and Low-Dose Pembrolizumab in Patients with Non-Small-Cell Lung Cancer: A Multi-Institutional Cohort Study in Taiwan
Source: Cancers (Basel). 2022 Feb 24;14(5):1157. doi: 10.3390/cancers14051157 (PMC8909459; doi:10.3390/cancers14051157)
Supplement: Supplementary file 1 [file cancers-14-01157-s001.zip]

Archive with 1 entries (1 files):
- cancers-1572611-supplementary.pdf
